# Supplementary material for: A Longitudinal Analysis of the Relationship Between Self-Determined Motivation and Prosocial Orientation of Volunteer Tourists: The Mediating Role of Identity Processing Styles in Young Adults
Source: Behav Sci (Basel). 2025 Apr 27;15(5):588. doi: 10.3390/bs15050588 (PMC12109236; doi:10.3390/bs15050588)
Supplement: Supplementary file 1 [file behavsci-15-00588-s001.zip]

Archive with 1 entries (1 files):
- behavsci-3513340-supplementary.pdf
